# Supplementary material for: Gut microbiota composition and tumor immune features in meningioma patients
Source: Microbiol Spectr. 2026 Apr 30;14(6):e02485-25. doi: 10.1128/spectrum.02485-25 (PMC13228000; doi:10.1128/spectrum.02485-25)
Supplement: Table S1 — The relative abundance of intestinal microflora in all donors and patients. [file spectrum.02485-25-s0002.xlsx]

## Sheet: featureTable.sample.phylum.rela
Table S1.The relative abundance of intestinal microflora in all donors and patients
Phylum
Taxonomy	HC	MP	HC1	HC2	HC3	HC4	HC5	HC6	HC7	HC8	HC9	HC10	HC11	HC12	HC13	HC14	HC15	MP1	MP2	MP3	MP4	MP5	MP6	MP7	MP8	MP9	MP10	MP11	MP12	MP13	MP14	MP15	Tax_detail
Firmicutes	0.438603	0.374927	0.58635362621776	0.188757418536076	0.265238326303609	0.935538053824045	0.441603523571349	0.74260012690829	0.108581239968646	0.656675749318801	0.65869135157329	0.432010749878691	0.424508230375873	0.0820798029188907	0.236273375387257	0.39920122429174	0.420887611511329	0.443357844052107	0.11768877608152	0.302265686237916	0.053264155873241	0.836139001903624	0.86786607442798	0.0214251054458587	0.332499720055242	0.519390840207532	0.920868948527491	0.480870441566198	0.0771901011533724	0.0415438020230674	0.0996230077264753	0.509947370385577	k__Bacteria;p__Firmicutes;
Bacteroidota	0.445749	0.283145	0.383636295770968	0.800791310514725	0.591280653950954	0.0560636034489194	0.556343548206487	0.114254787055354	0.42644918069501	0.309133664290247	0.206860512858796	0.545630995483558	0.556679481915569	0.804971818894405	0.507969094098765	0.30118323317532	0.524803105520511	0.0574819902205965	0.766787353962152	0.264155873241014	0.12004031204509	0.0649471837557389	0.0129894367511478	0.039789481542309	0.390168340114217	0.356761599044455	0.00578552498973536	0.438729424060319	0.757418536075548	0.373931544175283	0.459743943861745	0.138703295882946	k__Bacteria;p__Bacteroidota;
Proteobacteria	0.024645	0.288159	0.0198200888358031	0.000298607741405696	0.0284050614012168	0.00414318241200403	0.000261281773729984	0.0478145645925871	0.0736814601918555	0.00153036467470419	0.0521443768429697	0.000223955806054272	0.00440446418573401	0.0973087977305812	0.035123735582845	3.7325967675712e-05	0.00447911612108544	0.496995259602105	0.106565637714158	0.415699302004404	0.7916091224665	0.0905527975812773	0.0973461236982569	0.507446530551305	0.272404912097346	0.0488223657198313	0.0732335485797469	0.0523683326490239	0.16408495390243	0.555858310626703	0.382777798514427	0.266320779366205	k__Bacteria;p__Proteobacteria;
Verrucomicrobiota	0.018389	0.034258	0.00656937031092531	0.0080997349856295	0.112537792542272	0	0	0	0.0927177037064686	0.000261281773729984	0.00018662983837856	0	0	0.00138106080400134	0.00604680676346534	0.000111977903027136	0.048075846366317	0	0	0.00339666305848979	0.000783845321189952	0.00477772386249114	0.0154902765854205	0.431338882460528	0.00074651935351424	7.4651935351424e-05	0	0	0	0	0.0571460565115151	0	k__Bacteria;p__Verrucomicrobiota;
Actinobacteriota	0.072614	0.019512	0.00362061886454406	0.00205292822216416	0.00253816580194842	0.00425516031503117	0.00179164644843418	0.0953305214437684	0.29857041543802	0.032398939942518	0.0821171288865664	0.0221342988316972	0.0144078235228248	0.014258519652122	0.214586988167668	0.299466238662237	0.00175432048075846	0.0021649061251913	0.00895823224217088	0.0144824754581763	0.0343025642939793	0.00358329289686835	0.00630808853719533	0	0.00418050837967974	0.0749505430928297	0.000111977903027136	0.0280318017244597	0.00130640886864992	0.0286663431749468	0.000709193385838528	0.0850285543652719	k__Bacteria;p__Actinobacteriota;
Others	0	0	0	0	1.11022302462516e-16	0	0	0	0	2.22044604925031e-16	0	0	0	0	0	0	0	1.11022302462516e-16	0	0	2.22044604925031e-16	2.22044604925031e-16	0	0	0	0	0	0	0	1.11022302462516e-16	0	1.11022302462516e-16	Others
Class
Taxonomy	HC	MP	HC1	HC2	HC3	HC4	HC5	HC6	HC7	HC8	HC9	HC10	HC11	HC12	HC13	HC14	HC15	MP1	MP2	MP3	MP4	MP5	MP6	MP7	MP8	MP9	MP10	MP11	MP12	MP13	MP14	MP15	Tax_detail
Clostridia	0.289669	0.274132	0.217797021387779	0.106490985778806	0.213317905266694	0.308163189130678	0.387406218506215	0.73946474562353	0.0634541450487104	0.656377141577395	0.0391549400918219	0.282221641596058	0.254376469709977	0.0819678250158635	0.227203165242059	0.369004516442089	0.397782837520063	0.199805904968086	0.0650964876264417	0.264603784853122	0.0531895039378896	0.467395767235266	0.416782	0.0205666081893173	0.27994475756784	0.476503303348139	0.919973125303273	0.459930573700123	0.0771527751856967	0.0356836250979807	0.00791310514725094	0.367175544025979	k__Bacteria;p__Firmicutes;c__Clostridia;
Bacteroidia	0.445724	0.283142	0.383636295770968	0.800791310514725	0.591280653950954	0.0560636034489194	0.556343548206487	0.114254787055354	0.42644918069501	0.309133664290247	0.206860512858796	0.545630995483558	0.556679481915569	0.804971818894405	0.507969094098765	0.30118323317532	0.524803105520511	0.0574819902205965	0.766787353962152	0.264155873241014	0.12004031204509	0.0649471837557389	0.0129894367511478	0.039789481542309	0.390168340114217	0.356761599044455	0.00578552498973536	0.438729424060319	0.757418536075548	0.373931544175283	0.459743943861745	0.138703295882946	k__Bacteria;p__Bacteroidota;c__Bacteroidia;
Gammaproteobacteria	0.024628	0.288149	0.0198200888358031	0.000298607741405696	0.0284050614012168	0.00414318241200403	0.000261281773729984	0.0478145645925871	0.0736814601918555	0.00153036467470419	0.0521443768429697	0.000223955806054272	0.00440446418573401	0.0973087977305812	0.035123735582845	3.7325967675712e-05	0.00447911612108544	0.496995259602105	0.106565637714158	0.415699302004404	0.7916091224665	0.0905527975812773	0.0973461236982569	0.507446530551305	0.272404912097346	0.0488223657198313	0.0732335485797469	0.0523683326490239	0.16408495390243	0.555858310626703	0.382777798514427	0.266320779366205	k__Bacteria;p__Proteobacteria;c__Gammaproteobacteria;
Negativicutes	0.061533	0.008876	0.000634541450487104	0.0723003993878541	0.00197827628681274	0.627374864693367	3.7325967675712e-05	0	0.00899555820984659	0.000111977903027136	0	0	0.16800418050838	0	0.00798775708260237	0.0260908514053227	0.00970475159568512	0.0657310290769288	3.7325967675712e-05	0	0	0.000223955806054272	7.4651935351424e-05	0	0	0.0326228957485723	0	7.4651935351424e-05	0	0.00556156918368109	0	0.0286290172072711	k__Bacteria;p__Firmicutes;c__Negativicutes;
Bacilli	0.087427	0.091941	0.367922063379493	0.0099660333694151	0.0499421447501026	0	0.0541599790974581	0.00313538128475981	0.0361315367100892	0.00018662983837856	0.619536411481468	0.149789108282632	0.00212758015751558	0.000111977903027136	0.00108245306259565	0.00410585644432832	0.0134000223955806	0.177820910007092	0.0525549624874025	0.0376619013847934	7.4651935351424e-05	0.368519278862305	0.451009667425628	0.000858497256541376	0.0525549624874025	0.0102646411108208	0.000895823224217088	0.020865215930723	3.7325967675712e-05	0.000298607741405696	0.0917099025792244	0.114142809152327	k__Bacteria;p__Firmicutes;c__Bacilli;
Verrucomicrobiae	0.018402	0.034255	0.00656937031092531	0.0080997349856295	0.112537792542272	0	0	0	0.0927177037064686	0.000261281773729984	0.00018662983837856	0	0	0.00138106080400134	0.00604680676346534	0.000111977903027136	0.048075846366317	0	0	0.00339666305848979	0.000783845321189952	0.00477772386249114	0.0154902765854205	0.431338882460528	0.00074651935351424	7.4651935351424e-05	0	0	0	0	0.0571460565115151	0	k__Bacteria;p__Verrucomicrobiota;c__Verrucomicrobiae;
Actinobacteria	0.063382	0.011885	0.00335933709081408	0.00201560225448845	0.000597215482811392	0.00194095031913702	0.000671867418162816	0.0506513381359412	0.298159829793587	0.000335933709081408	0.0821171288865664	0.0221342988316972	0.0141838677167706	0.0135866522339592	0.194580269493487	0.265574260012691	0.00115710499794707	0.000895823224217088	0.00074651935351424	0	0.0106005748199022	0.00291142547870554	0.00354596692919264	0	0.0034339890261655	0.0317270725243552	0.000111977903027136	0.0205292822216416	0	0.0286663431749468	0.000709193385838528	0.074651935351424	k__Bacteria;p__Actinobacteriota;c__Actinobacteria;
Coriobacteriia	0.009234	0.007619	0.000261281773729984	3.7325967675712e-05	0.00194095031913702	0.00231420999589414	0.00111977903027136	0.0446791833078273	0.000410585644432832	0.0320630062334366	0	0	0.000223955806054272	0.000671867418162816	0.0200067186741816	0.0338919786495465	0.000597215482811392	0.00126908290097421	0.00821171288865664	0.0144824754581763	0.0237019894740771	0.000671867418162816	0.00276212160800269	0	0.00074651935351424	0.0432234705684745	0	0.00750251950281811	0.00130640886864992	0	0	0.0103766190138479	k__Bacteria;p__Actinobacteriota;c__Coriobacteriia;
Others	0	0	0	0	1.11022302462516e-16	0	0	1.11022302462516e-16	1.11022302462516e-16	1.11022302462516e-16	0	0	0	0	0	0	0	1.11022302462516e-16	0	0	2.22044604925031e-16	1.11022302462516e-16	0	0	1.11022302462516e-16	0	0	0	0	1.11022302462516e-16	0	1.11022302462516e-16	Others
Order
Taxonomy	HC	MP	HC1	HC2	HC3	HC4	HC5	HC6	HC7	HC8	HC9	HC10	HC11	HC12	HC13	HC14	HC15	MP1	MP2	MP3	MP4	MP5	MP6	MP7	MP8	MP9	MP10	MP11	MP12	MP13	MP14	MP15	Tax_detail
Bacteroidales	0.44021	0.282784	0.383636295770968	0.800865962450077	0.591019372177224	0.0559516255458923	0.556194244335784	0.114068157216976	0.426337202791982	0.309245642193274	0.193199208689485	0.545630995483558	0.556828785786271	0.735694822888283	0.508417005710873	0.301071255272293	0.524952409391213	0.0515471613601583	0.766488746220746	0.264043895337987	0.120114963980441	0.0649098577880631	0.0127654809450935	0.0396775036392819	0.390205666081893	0.356798925012131	0.00604680676346534	0.438729424060319	0.757455862043224	0.37404352207831	0.459669291926393	0.138815273785973	k__Bacteria;p__Bacteroidota;c__Bacteroidia;o__Bacteroidales;
Enterobacterales	0.017605	0.278875	0.0197081109327759	0.000335933709081408	0.0268373707588369	7.4651935351424e-05	7.4651935351424e-05	0.0478145645925871	0.0729722668060169	0.00130640886864992	0.0183270501287746	0	0.00444179015340973	0.0325855697808966	0.035123735582845	3.7325967675712e-05	0.00462841999178829	0.360120936135269	0.106640289649509	0.415661976036729	0.791534470531149	0.0905154716136016	0.0974207756336083	0.507521182486656	0.27236758612967	0.0471426971744243	0.0732708745474226	0.0522563547459968	0.164234257773133	0.555858310626703	0.382628494643724	0.266395431301557	k__Bacteria;p__Proteobacteria;c__Gammaproteobacteria;o__Enterobacterales;
Veillonellales-Selenomonadales	0.061558	0.008876	0.00055988951513568	0.0722257474525027	0.00197827628681274	0.627449516628719	7.4651935351424e-05	0	0.00899555820984659	0.000111977903027136	0	0	0.168116158411407	0	0.00791310514725094	0.0260908514053227	0.00970475159568512	0.0657683550446045	0.000111977903027136	0	0	0.000223955806054272	7.4651935351424e-05	0	0	0.032660221716248	0	3.7325967675712e-05	0	0.0055988951513568	0	0.0286290172072711	k__Bacteria;p__Firmicutes;c__Negativicutes;o__Veillonellales-Selenomonadales;
Lactobacillales	0.087422	0.091941	0.367996715314845	0.0100406853047665	0.0498301668470755	0	0.0541973050651338	0.00321003322011123	0.0360942107424135	0.00018662983837856	0.619499085513792	0.149789108282632	0.00201560225448845	0.000111977903027136	0.00108245306259565	0.00406853047665261	0.013213392557202	0.177820910007092	0.0526296144227539	0.0376619013847934	7.4651935351424e-05	0.368593930797656	0.450972341457952	0.000821171288865664	0.0525176365197268	0.0101526632077937	0.000895823224217088	0.0208278899630473	7.4651935351424e-05	0.000261281773729984	0.0918965324176029	0.114217461087679	k__Bacteria;p__Firmicutes;c__Bacilli;o__Lactobacillales;
Lachnospirales	0.074134	0.101873	0.0806240901795379	0.0191482214176403	0.0718898137434213	0.0090328841775223	0.159568511813669	0.083460863722892	0.0134373483632563	0.221044380575566	0.0315031167183009	0.0852898361390019	0.0406853047665261	0.0065320443432496	0.0968608861184726	0.171923407114329	0.0200067186741816	0.0194841551267217	0.0103019670784965	0.109439737225188	0.0118323317532007	0.112873726251353	0.0852898361390019	0.0198200888358031	0.0358702549363592	0.128550632675152	0.553544100630809	0.0660669627860102	0.032660221716248	0.012317569332985	0.00037325967675712	0.330073532156321	k__Bacteria;p__Firmicutes;c__Clostridia;o__Lachnospirales;
Verrucomicrobiales	0.018389	0.034255	0.00660669627860102	0.0080997349856295	0.112537792542272	0	0	0	0.0927177037064686	0.00018662983837856	0.00018662983837856	0	0	0.00138106080400134	0.00593482886043821	0.000111977903027136	0.0479638684632899	0	0	0.00339666305848979	0.00074651935351424	0.00477772386249114	0.0154902765854205	0.431301556492852	0.000783845321189952	7.4651935351424e-05	0	0	0	0	0.0571460565115151	0	k__Bacteria;p__Verrucomicrobiota;c__Verrucomicrobiae;o__Verrucomicrobiales;
Oscillospirales	0.155306	0.125903	0.0837594714642977	0.0872681124258146	0.141614721361651	0.0128401328804449	0.216080026874697	0.358403941622187	0.0475159568511814	0.406554439923855	0.00634541450487104	0.196857153521705	0.20760703221231	0.0736441342241798	0.0259788735022955	0.0907767533873316	0.374864693367176	0.180209771938338	0.0537120674853496	0.0315777686536523	0.0040312045089769	0.313164868799224	0.274943077899295	0.000858497256541376	0.220521817028106	0.304094658654026	0.186517860475533	0.25165167406965	0.0124668732036878	0.0232914038296443	0.00761449740584525	0.0232167518942929	k__Bacteria;p__Firmicutes;c__Clostridia;o__Oscillospirales;
Bifidobacteriales	0.059928	0.011877	0.00339666305848979	0.00197827628681274	0.000597215482811392	0.00164234257773133	0.000709193385838528	0.0506140121682655	0.298159829793587	0.000410585644432832	0.0305326415587324	0.0221342988316972	0.0142211936844463	0.0135120002986077	0.194542943525811	0.265499608077339	0.00111977903027136	0.0009331491918928	0.000783845321189952	0	0.0107125527229293	0.00298607741405696	0.00358329289686835	0	0.00347131499384122	0.0317643984920309	0	0.0205666081893173	0	0.0286290172072711	0.000634541450487104	0.0743533276100183	k__Bacteria;p__Actinobacteriota;c__Actinobacteria;o__Bifidobacteriales;
Clostridia_UCG-014	0.036166	0.008421	0.0510245978126983	0	0	0.285357022880818	0	0.00522563547459968	0	0.000709193385838528	0	0	0	0	0.0936881788660371	0.106379007875779	0.000261281773729984	0	0	0	0.0204919562539659	0.0361688626777649	0.051061923780374	0	0.0158262102945019	0	0	0	0.00257549176962413	0	0	0	k__Bacteria;p__Firmicutes;c__Clostridia;o__Clostridia_UCG-014;
Peptostreptococcales-Tissierellales	0.020489	0.019559	0.00179164644843418	0	0	0.000970475159568512	0.0116083759471464	0.255720204546303	0.000597215482811392	0.0185136799671531	0.00134373483632563	0	0.00485237579784256	0.00201560225448845	0.00705460789070957	0.000149303870702848	0.00276212160800269	0.00018662983837856	0.00111977903027136	0.00727856369676384	0.0167593594863947	0.000895823224217088	0.000783845321189952	0	0	0.0438580120189616	0.179612556455526	0.014519801425852	0.0144078235228248	0	0	0.0138852599753649	k__Bacteria;p__Firmicutes;c__Clostridia;o__Peptostreptococcales-Tissierellales;
Christensenellales	0.003546	0.018384	0.000597215482811392	0	0	0	0.000149303870702848	0.036803404128252	0.00190362435146131	0.00951812175730656	0	0	0.00100780112724422	0	0.00339666305848979	0	0	0	0	0.116457019148221	0	0.00429248628270688	0.00481504983016685	0	0.00761449740584525	0	0	0.127841439289314	0.0148184091672577	0	0	0	Others
Xanthomonadales	0.002028	0.005141	0	0	0.000335933709081408	0.0018662983837856	0.000111977903027136	0	0.00055988951513568	7.4651935351424e-05	0.0163114478742861	0.000111977903027136	0	0.0110858123996865	0	0	0	0.0764062558321825	0	0	0	0	0	0	0	0.000783845321189952	0	0	0	0	0	0
Flavobacteriales	0.005504	0.000388	0	0	0	0	0	0	0	0	0.0135866522339592	0	0	0.0690157142323915	0	0	0	0.00578552498973536	0	0	0	0	0	0	0	7.4651935351424e-05	0	0	0	0	0	0
Burkholderiales	0.005027	0.004096	0	0	0.00141838677167706	0.0021649061251913	3.7325967675712e-05	0	0.000261281773729984	7.4651935351424e-05	0.0175805307752603	0.00018662983837856	0	0.0536747415176738	0	0	0	0.0604680676346534	0	0	0	0	3.7325967675712e-05	0	0	0.000821171288865664	0	0	0	0	3.7325967675712e-05	0
Propionibacteriales	0.003461	7e-06	0	0	0	0.000298607741405696	0	0	0	0	0.051584487327834	0	0	7.4651935351424e-05	0	0	0	0	0	0	0	0	0	0	0	0	0.000111977903027136	0	0	0	0	0
Coriobacteriales	0.009224	0.007619	0.000298607741405696	3.7325967675712e-05	0.00194095031913702	0.00235153596356986	0.00119443096562278	0.0446791833078273	0.000447911612108544	0.0320630062334366	0	0	0.000223955806054272	0.000671867418162816	0.0200067186741816	0.0338919786495465	0.000522563547459968	0.00126908290097421	0.00821171288865664	0.0144824754581763	0.0237019894740771	0.000597215482811392	0.00276212160800269	0	0.000821171288865664	0.0432234705684745	0	0.00750251950281811	0.00130640886864992	0	0	0.0104139449815236
Others	2.9999999998642224e-06	1.000000000139778e-06	0	0	0	0	2.220446049250313e-16	0	8.881784197001252e-16	3.3306690738754696e-16	3.3306690738754696e-16	3.3306690738754696e-16	2.220446049250313e-16	3.3306690738754696e-16	0	7.771561172376096e-16	1.1102230246251565e-16	0	0	0	0	0	0	0	7.771561172376096e-16	0	0	0	0	0	0	0
Family
Taxonomy	HC	MP	HC1	HC2	HC3	HC4	HC5	HC6	HC7	HC8	HC9	HC10	HC11	HC12	HC13	HC14	HC15	MP1	MP2	MP3	MP4	MP5	MP6	MP7	MP8	MP9	MP10	MP11	MP12	MP13	MP14	MP15	Tax_detail
Enterobacteriaceae	0.017605	0.278875	0.0197081109327759	0.000335933709081408	0.0268373707588369	7.4651935351424e-05	7.4651935351424e-05	0.0478145645925871	0.0729722668060169	0.00130640886864992	0.0183270501287746	0	0.00444179015340973	0.0325855697808966	0.035123735582845	3.7325967675712e-05	0.00462841999178829	0.360120936135269	0.106640289649509	0.415661976036729	0.791534470531149	0.0905154716136016	0.0974207756336083	0.507521182486656	0.27236758612967	0.0471426971744243	0.0732708745474226	0.0522563547459968	0.164234257773133	0.555858310626703	0.382628494643724	0.266395431301557	k__Bacteria;p__Proteobacteria;c__Gammaproteobacteria;o__Enterobacterales;f__Enterobacteriaceae;
Bacteroidaceae	0.292797	0.18119	0.326900824903886	0.779776790713299	0.355977753723265	0.02254488447613	0.04665745959464	0.0662535926243888	0.321264603784853	0.221678922026054	0.159531185845993	0.481467657049009	0.322757642491882	0.306483520585271	0.28072860288903	0.291217199805905	0.408010152663208	0.0487103878168042	0.0269866746295398	0.154380202306745	0.110260908514053	0.0420663655705274	0.00384457467059834	0.0369900339666306	0.0137732820723377	0.346422305998283	0.00604680676346534	0.403045798962338	0.675413385092009	0.28673808368482	0.447053114852003	0.116419693180546	k__Bacteria;p__Bacteroidota;c__Bacteroidia;o__Bacteroidales;f__Bacteroidaceae;
Tannerellaceae	0.020203	0.073219	0.00600948079578963	0.0170579672278004	0.0370273599343063	0.00317270725243552	0.0198574148034788	0.0107872046582808	0.0316150946213281	0.0175432048075846	0.0151543428763391	0.0277705199507297	0.0134000223955806	0.00537493934530253	0.0830129521107835	0.00518830950692397	0.0103392930461722	0.00074651935351424	0.7392034638498	0.107498786906051	0.00865962450076518	0.00645739240789817	0.000447911612108544	0.00238886193124557	0.00742786756746669	0.0103766190138479	0	0.0291889067224068	0.0747639132544511	0.0857004217834347	0.00313538128475981	0.0222089507670486	k__Bacteria;p__Bacteroidota;c__Bacteroidia;o__Bacteroidales;f__Tannerellaceae;
Veillonellaceae	0.049128	0.004123	0.00055988951513568	0	0	0.627449516628719	7.4651935351424e-05	0	0.00899555820984659	0	0	0	0.0665148743981188	0	0.00712925982606099	0.0260908514053227	0	0.00037325967675712	0	0	0	0.000223955806054272	7.4651935351424e-05	0	0	0.0323616139748423	0	3.7325967675712e-05	0	0	0	0.0286290172072711	k__Bacteria;p__Firmicutes;c__Negativicutes;o__Veillonellales-Selenomonadales;f__Veillonellaceae;
Listeriaceae	0.04123	0.000212	0	0	0	0	0	0	0	0	0.618453958418872	0	0	0	0	0	0	0	0	0	0	0	0	0	0	0.00317270725243552	0	0	0	0	0	0	k__Bacteria;p__Firmicutes;c__Bacilli;o__Lactobacillales;f__Listeriaceae;
Lachnospiraceae	0.074134	0.101873	0.0806240901795379	0.0191482214176403	0.0718898137434213	0.0090328841775223	0.159568511813669	0.083460863722892	0.0134373483632563	0.221044380575566	0.0315031167183009	0.0852898361390019	0.0406853047665261	0.0065320443432496	0.0968608861184726	0.171923407114329	0.0200067186741816	0.0194841551267217	0.0103019670784965	0.109439737225188	0.0118323317532007	0.112873726251353	0.0852898361390019	0.0198200888358031	0.0358702549363592	0.128550632675152	0.553544100630809	0.0660669627860102	0.032660221716248	0.012317569332985	0.00037325967675712	0.330073532156321	k__Bacteria;p__Firmicutes;c__Clostridia;o__Lachnospirales;f__Lachnospiraceae;
Prevotellaceae	0.083274	0.024715	0	0	0.060915979246762	0.0144078235228248	0.462580717405099	0.0361315367100892	0	0.00492702773319398	0	0	0.183867716770557	0.414504871038782	0	0.000298607741405696	0.0718524877757456	0	0	0	0	0.000410585644432832	0.00018662983837856	0	0.369004516442089	0	0	0	0.000261281773729984	0.00074651935351424	0	0	k__Bacteria;p__Bacteroidota;c__Bacteroidia;o__Bacteroidales;f__Prevotellaceae;
Lactobacillaceae	0.024988	0.066975	0.357060206785861	0	0	0	0	0.00287409951102982	0	0	0	0	0.000783845321189952	0	0	0.00291142547870554	0.0112351162703893	0.139860400880893	0	0.0127654809450935	0	0.362248516292785	0.445560076144974	0.000821171288865664	0	0	0	0.0188496136762346	0	0	0.0105632488522265	0.013997237878392	k__Bacteria;p__Firmicutes;c__Bacilli;o__Lactobacillales;f__Lactobacillaceae;
Akkermansiaceae	0.018389	0.034255	0.00660669627860102	0.0080997349856295	0.112537792542272	0	0	0	0.0927177037064686	0.00018662983837856	0.00018662983837856	0	0	0.00138106080400134	0.00593482886043821	0.000111977903027136	0.0479638684632899	0	0	0.00339666305848979	0.00074651935351424	0.00477772386249114	0.0154902765854205	0.431301556492852	0.000783845321189952	7.4651935351424e-05	0	0	0	0	0.0571460565115151	0	k__Bacteria;p__Verrucomicrobiota;c__Verrucomicrobiae;o__Verrucomicrobiales;f__Akkermansiaceae;
Ruminococcaceae	0.12117	0.088226	0.0829756261431078	0.0872681124258146	0.137172931208242	0.0121682654622821	0.0452017468552872	0.0965996043447426	0.0375125975140905	0.385651898025456	0.00634541450487104	0.196857153521705	0.204695606733605	0.0736441342241798	0.0153409727147176	0.0632675152103318	0.372886417080363	0.17009443469822	0.0536747415176738	0.00399387854130118	0.00115710499794707	0.119480422529954	0.0849539024299205	0.000858497256541376	0.132619163151805	0.260087342764361	0.186517860475533	0.251427718263596	0.00391922660594976	0.0232914038296443	0.00761449740584525	0.0232167518942929	k__Bacteria;p__Firmicutes;c__Clostridia;o__Oscillospirales;f__Ruminococcaceae;
Bifidobacteriaceae	0.059928	0.011877	0.00339666305848979	0.00197827628681274	0.000597215482811392	0.00164234257773133	0.000709193385838528	0.0506140121682655	0.298159829793587	0.000410585644432832	0.0305326415587324	0.0221342988316972	0.0142211936844463	0.0135120002986077	0.194542943525811	0.265499608077339	0.00111977903027136	0.0009331491918928	0.000783845321189952	0	0.0107125527229293	0.00298607741405696	0.00358329289686835	0	0.00347131499384122	0.0317643984920309	0	0.0205666081893173	0	0.0286290172072711	0.000634541450487104	0.0743533276100183	Others
Peptostreptococcaceae	0.020489	0.019559	0.00179164644843418	0	0	0.000970475159568512	0.0116083759471464	0.255720204546303	0.000597215482811392	0.0185136799671531	0.00134373483632563	0	0.00485237579784256	0.00201560225448845	0.00705460789070957	0.000149303870702848	0.00276212160800269	0.00018662983837856	0.00111977903027136	0.00727856369676384	0.0167593594863947	0.000895823224217088	0.000783845321189952	0	0	0.0438580120189616	0.179612556455526	0.014519801425852	0.0144078235228248	0	0	0.0138852599753649
Oscillospiraceae	0.020056	0.011768	0.000783845321189952	0	0.0021649061251913	0.000335933709081408	0.00739054159979097	0.249412116009108	0.000149303870702848	0.0209025418983987	0	0	0.00291142547870554	0	0.0106379007875779	0.00455376805643686	0.00197827628681274	0	0	0.0236646635064014	0.00209025418983987	0.0747265872867754	0.071404576163637	0	0.000410585644432832	0	0	0	0.00395655257362547	0	0	0
[Eubacterium]_coprostanoligenes_group	0.014079	0.025909	0	0	0.00227688402821843	0.000335933709081408	0.163487738419619	0.0123922212683364	0.00985405546638797	0	0	0	0	0	0	0.0229554701205629	0	0.010115337240118	3.7325967675712e-05	0.00391922660594976	0.000783845321189952	0.118957858982494	0.118584599305737	0	0.0874920682318689	0.0440073158896644	0	0.000223955806054272	0.00459109402411258	0	0	0
Rikenellaceae	0.043935	0.00366	0.0507259900712926	0.0040312045089769	0.13709827927289	0.0158262102945019	0.0270986525325669	0.000895823224217088	0.0734575043858012	0.0650964876264417	0.0185136799671531	0.0363928184838192	0.036803404128252	0.009331491918928	0.14467545071106	0.0043671382180583	0.0347504759060879	0.00209025418983987	0.000298607741405696	0.0021649061251913	0.00119443096562278	0.0159755141652047	0.00828636482400806	0.000298607741405696	0	0	0	0.00649471837557389	0.00701728192303385	0.000858497256541376	0.00948079578963085	0.00018662983837856
Enterococcaceae	0.011404	0.00973	0	7.4651935351424e-05	0.0365794483221977	0	0.000410585644432832	0	0	0	0	0.132507185248778	0	0	0.00108245306259565	0	0.000335933709081408	0	0.0456869844350715	0.0207532380276959	0	7.4651935351424e-05	0.000149303870702848	0	0	0.000111977903027136	0	0.00197827628681274	7.4651935351424e-05	0.000261281773729984	0.0764062558321825	0.000671867418162816
Christensenellaceae	0.003546	0.018384	0.000597215482811392	0	0	0	0.000149303870702848	0.036803404128252	0.00190362435146131	0.00951812175730656	0	0	0.00100780112724422	0	0.00339666305848979	0	0	0	0	0.116457019148221	0	0.00429248628270688	0.00481504983016685	0	0.00761449740584525	0	0	0.127841439289314	0.0148184091672577	0	0	0
Selenomonadaceae	0.01243	0.004753	0	0.0722257474525027	0.00197827628681274	0	0	0	0	0.000111977903027136	0	0	0.101601284013288	0	0.000783845321189952	0	0.00970475159568512	0.0653950953678474	0.000111977903027136	0	0	0	0	0	0	0.000298607741405696	0	0	0	0.0055988951513568	0	0
Streptococcaceae	0.009799	0.015025	0.0109365085289836	0.0099660333694151	0.0132507185248778	0	0.053786719420701	0.000335933709081408	0.0360942107424135	0.00018662983837856	0.00104512709491994	0.0172819230338547	0.0012317569332985	0.000111977903027136	0	0.00115710499794707	0.00164234257773133	0.0379605091261991	0.00694262998768243	0.00414318241200403	7.4651935351424e-05	0.00627076256951961	0.00526296144227539	0	0.0525176365197268	0.00686797805233101	0.000895823224217088	0	0	0	0.00492702773319398	0.0995483557911239
Xanthomonadaceae	0.002028	0.005141	0	0	0.000335933709081408	0.0018662983837856	0.000111977903027136	0	0.00055988951513568	7.4651935351424e-05	0.0163114478742861	0.000111977903027136	0	0.0110858123996865	0	0	0	0.0764062558321825	0	0	0	0	0	0	0	0.000783845321189952	0	0	0	0	0	0
Others	0.05938800000000011	0.020531000000000077	0.05132320555410341	3.732596767613838e-05	0.0033593370908137077	0.2901720727109848	0.0012317569332975786	0.04990481878242625	0.0007091933858390798	0.032846851554626966	0.08275167033705366	0.00018662983837836045	0.00022395580605394372	0.12343697510357932	0.11369489754021833	0.14027098652532632	0.0007838453211894691	0.06752267552536251	0.008211712888657186	0.01448247545817527	0.044193945728042805	0.03676607816057653	0.05386137135605262	0	0.016647381583367316	0.04411929379269186	0.00011197790302697186	0.007502519502817662	0.0038819006382732058	0	3.732596767469509e-05	0.010413944981522705
Genus
Taxonomy	HC	MP	HC1	HC2	HC3	HC4	HC5	HC6	HC7	HC8	HC9	HC10	HC11	HC12	HC13	HC14	HC15	MP1	MP2	MP3	MP4	MP5	MP6	MP7	MP8	MP9	MP10	MP11	MP12	MP13	MP14	MP15	Tax_detail
Escherichia-Shigella	0.016097	0.259425	0.00321003322011123	0.000335933709081408	0.0265014370497555	0	7.4651935351424e-05	0.0478145645925871	0.0729722668060169	0.00130640886864992	0.0162367959389347	0	0.00440446418573402	0.0303086857526781	0.0341532604232765	3.7325967675712e-05	0.00447911612108544	0.358665223395917	0.103168974655668	0.414392893135755	0.780038072487029	0.0870068306520847	0.091635250643873	0.507147922809899	0.0851032063006233	0.0410212384756075	0.0732708745474226	0.00238886193124557	0.155425329401665	0.555858310626703	0.37038557724609	0.266395431301557	k__Bacteria;p__Proteobacteria;c__Gammaproteobacteria;o__Enterobacterales;f__Enterobacteriaceae;g__Escherichia-Shigella;
Bacteroides	0.292797	0.18119	0.326900824903886	0.779776790713299	0.355977753723265	0.02254488447613	0.04665745959464	0.0662535926243888	0.321264603784853	0.221678922026054	0.159531185845993	0.481467657049009	0.322757642491882	0.306483520585271	0.28072860288903	0.291217199805905	0.408010152663208	0.0487103878168042	0.0269866746295398	0.154380202306745	0.110260908514053	0.0420663655705274	0.00384457467059834	0.0369900339666306	0.0137732820723377	0.346422305998283	0.00604680676346534	0.403045798962338	0.675413385092009	0.28673808368482	0.447053114852003	0.116419693180546	k__Bacteria;p__Bacteroidota;c__Bacteroidia;o__Bacteroidales;f__Bacteroidaceae;g__Bacteroides;
Parabacteroides	0.020203	0.073219	0.00600948079578963	0.0170579672278004	0.0370273599343063	0.00317270725243552	0.0198574148034788	0.0107872046582808	0.0316150946213281	0.0175432048075846	0.0151543428763391	0.0277705199507297	0.0134000223955806	0.00537493934530253	0.0830129521107835	0.00518830950692397	0.0103392930461722	0.00074651935351424	0.7392034638498	0.107498786906051	0.00865962450076518	0.00645739240789817	0.000447911612108544	0.00238886193124557	0.00742786756746669	0.0103766190138479	0	0.0291889067224068	0.0747639132544511	0.0857004217834347	0.00313538128475981	0.0222089507670486	k__Bacteria;p__Bacteroidota;c__Bacteroidia;o__Bacteroidales;f__Tannerellaceae;g__Parabacteroides;
Dialister	0.049128	0.004123	0.00055988951513568	0	0	0.627449516628719	7.4651935351424e-05	0	0.00899555820984659	0	0	0	0.0665148743981188	0	0.00712925982606099	0.0260908514053227	0	0.00037325967675712	0	0	0	0.000223955806054272	7.4651935351424e-05	0	0	0.0323616139748423	0	3.7325967675712e-05	0	0	0	0.0286290172072711	k__Bacteria;p__Firmicutes;c__Negativicutes;o__Veillonellales-Selenomonadales;f__Veillonellaceae;g__Dialister;
Listeria	0.04123	0.000212	0	0	0	0	0	0	0	0	0.618453958418872	0	0	0	0	0	0	0	0	0	0	0	0	0	0	0.00317270725243552	0	0	0	0	0	0	k__Bacteria;p__Firmicutes;c__Bacilli;o__Lactobacillales;f__Listeriaceae;g__Listeria;
Prevotella_9	0.071016	0.024349	0	0	0.060915979246762	0.0144078235228248	0.462580717405099	0.0361315367100892	0	0.00492702773319398	0	0	0	0.414504871038782	0	0.000298607741405696	0.0718524877757456	0	0	0	0	0.000410585644432832	0.00018662983837856	0	0.363592251129111	0	0	0	0.000261281773729984	0.00074651935351424	0	0	k__Bacteria;p__Bacteroidota;c__Bacteroidia;o__Bacteroidales;f__Prevotellaceae;g__Prevotella_9;
Ligilactobacillus	0.024988	0.066975	0.357060206785861	0	0	0	0	0.00287409951102982	0	0	0	0	0.000783845321189952	0	0	0.00291142547870554	0.0112351162703893	0.139860400880893	0	0.0127654809450935	0	0.362248516292785	0.445560076144974	0.000821171288865664	0	0	0	0.0188496136762346	0	0	0.0105632488522265	0.013997237878392	k__Bacteria;p__Firmicutes;c__Bacilli;o__Lactobacillales;f__Lactobacillaceae;g__Ligilactobacillus;
Akkermansia	0.018389	0.034255	0.00660669627860102	0.0080997349856295	0.112537792542272	0	0	0	0.0927177037064686	0.00018662983837856	0.00018662983837856	0	0	0.00138106080400134	0.00593482886043821	0.000111977903027136	0.0479638684632899	0	0	0.00339666305848979	0.00074651935351424	0.00477772386249114	0.0154902765854205	0.431301556492852	0.000783845321189952	7.4651935351424e-05	0	0	0	0	0.0571460565115151	0	k__Bacteria;p__Verrucomicrobiota;c__Verrucomicrobiae;o__Verrucomicrobiales;f__Akkermansiaceae;g__Akkermansia;
Faecalibacterium	0.071915	0.030023	0.0676719793960658	0.0590123548953007	0.0245604867306185	0.00694262998768243	0.0337800007465194	0.015938188197529	0.00376992273524691	0.326564891194804	0.00470307192713971	0.00955544772498227	0.196745175618678	0.0734575043858012	0.00720391176141241	0.0477399126572356	0.201186965772088	0.153185771341122	0.0512485536187526	0.00313538128475981	0.000149303870702848	0.0544585868388638	0.035385017356575	0.000298607741405696	0.119555074465305	0.0244485088275914	0.000149303870702848	0.00197827628681274	0.00238886193124557	0.00246351386659699	0.000223955806054272	0.00141838677167706	k__Bacteria;p__Firmicutes;c__Clostridia;o__Oscillospirales;f__Ruminococcaceae;g__Faecalibacterium;
Blautia	0.016523	0.049726	0.0117203538501736	0.00727856369676384	0.0303086857526781	0.00306072934940838	0.0154902765854205	0.0313164868799224	0.00664402224627673	0.065843006979956	0.00739054159979097	0	0.0215370833488858	0.00104512709491994	0.00604680676346534	0.0303086857526781	0.00974207756336083	0.0116457019148221	7.4651935351424e-05	0.00332201112313837	0.00179164644843418	0.0149677130379605	0.0221716247993729	0.00974207756336083	0.0113470941734164	0.0896943003247359	0.324437311037289	0.0177298346459632	0.00302340338173267	0.000149303870702848	0.000111977903027136	0.235489530066067	k__Bacteria;p__Firmicutes;c__Clostridia;o__Lachnospirales;f__Lachnospiraceae;g__Blautia;
Bifidobacterium	0.059928	0.011877	0.00339666305848979	0.00197827628681274	0.000597215482811392	0.00164234257773133	0.000709193385838528	0.0506140121682655	0.298159829793587	0.000410585644432832	0.0305326415587324	0.0221342988316972	0.0142211936844463	0.0135120002986077	0.194542943525811	0.265499608077339	0.00111977903027136	0.0009331491918928	0.000783845321189952	0	0.0107125527229293	0.00298607741405696	0.00358329289686835	0	0.00347131499384122	0.0317643984920309	0	0.0205666081893173	0	0.0286290172072711	0.000634541450487104	0.0743533276100183	Others
Romboutsia	0.020489	0.019559	0.00179164644843418	0	0	0.000970475159568512	0.0116083759471464	0.255720204546303	0.000597215482811392	0.0185136799671531	0.00134373483632563	0	0.00485237579784256	0.00201560225448845	0.00705460789070957	0.000149303870702848	0.00276212160800269	0.00018662983837856	0.00111977903027136	0.00727856369676384	0.0167593594863947	0.000895823224217088	0.000783845321189952	0	0	0.0438580120189616	0.179612556455526	0.014519801425852	0.0144078235228248	0	0	0.0138852599753649
Ruminococcus	0.015294	0.029764	0	0	0.00242618789892128	0	0	0.0580792057034079	0	0	0	0	0	0	0	0	0.168900003732597	0.0027994475756784	0	0	0.000597215482811392	0.0561755813519466	0.0393042439625247	0	0	0	0.100481504983017	0.246314060692023	0.000522563547459968	0	0	0
UCG-002	0.018287	0.002901	0.000485237579784256	0	0.00119443096562278	0	0.00257549176962413	0.243253331342615	0	0.013474674330932	0	0	0.00291142547870554	0	0.0106379007875779	0	0	0	0	0.0236646635064014	0.00111977903027136	0.00880892837146803	0.00936881788660371	0	0.000410585644432832	0	0	0	0	0	0	0
Subdoligranulum	0.033962	0.02844	0.0153036467470419	0.028255757530514	0.110186256578702	0.00522563547459968	0.0114217461087679	0.0225822104438058	0.0337426747788436	0.0590870068306521	0.00164234257773133	0.187301705796723	0.00795043111492665	0.00018662983837856	0.00813706095330521	0.0155276025530962	0.0027994475756784	0.0141092157814191	0.00242618789892128	0.000858497256541376	0.000410585644432832	0.00884625433914374	0.0102646411108208	0.00055988951513568	0.0130640886864992	0.23563883393677	0.0858870516218133	0.00313538128475981	0.00100780112724422	0.0208278899630473	0.00739054159979097	0.0217983651226158
Klebsiella	0.001508	0.019449	0.0164980777126647	0	0.000335933709081408	7.4651935351424e-05	0	0	0	0	0.00209025418983987	0	3.7325967675712e-05	0.00227688402821843	0.000970475159568512	0	0.000149303870702848	0.00145571273935277	0.00347131499384122	0.00126908290097421	0.0114963980441193	0.00350864096151693	0.00578552498973536	0.00037325967675712	0.187264379829047	0.00612145869881677	0	0.0498674928147512	0.00880892837146803	0	0.0122429173976335	0
Paraprevotella	0.012258	0.000366	0	0	0	0	0	0	0	0	0	0	0.183867716770557	0	0	0	0	0	0	0	0	0	0	0	0.00541226531297824	0	0	0	0	0	0	0
Alistipes	0.043935	0.00366	0.0507259900712926	0.0040312045089769	0.13709827927289	0.0158262102945019	0.0270986525325669	0.000895823224217088	0.0734575043858012	0.0650964876264417	0.0185136799671531	0.0363928184838192	0.036803404128252	0.009331491918928	0.14467545071106	0.0043671382180583	0.0347504759060879	0.00209025418983987	0.000298607741405696	0.0021649061251913	0.00119443096562278	0.0159755141652047	0.00828636482400806	0.000298607741405696	0	0	0	0.00649471837557389	0.00701728192303385	0.000858497256541376	0.00948079578963085	0.00018662983837856
Enterococcus	0.011404	0.00973	0	7.4651935351424e-05	0.0365794483221977	0	0.000410585644432832	0	0	0	0	0.132507185248778	0	0	0.00108245306259565	0	0.000335933709081408	0	0.0456869844350715	0.0207532380276959	0	7.4651935351424e-05	0.000149303870702848	0	0	0.000111977903027136	0	0.00197827628681274	7.4651935351424e-05	0.000261281773729984	0.0764062558321825	0.000671867418162816
Christensenellaceae_R-7_group	0.000495	0.00919	0.000522563547459968	0	0	0	0.000149303870702848	0.00440446418573402	0	0.00126908290097421	0	0	0.00100780112724422	0	0	0	0	0	0	0.000970475159568512	0	0.0012317569332985	0.00055988951513568	0	0.0071665857937367	0	0	0.127841439289314	0	0	0	0
Others	0.16015400000000002	0.14156699999999978	0.13153671008920886	0.09409876451047028	0.06375275279011616	0.2986823933410472	0.3675114777350599	0.15333507521182443	0.05606360344891992	0.2040983912507931	0.12422082042476956	0.10287036691426166	0.12220521817028085	0.14012168265462266	0.20868948527490516	0.3105520510619242	0.024373856892239143	0.2652383263036089	0.02553096189018733	0.24414915456683128	0.0560636034489197	0.3288791011906982	0.3071180620357584	0.010078011272442122	0.1816281587100147	0.1349333731476987	0.2301145907207639	0.056063603448919475	0.05688477473778453	0.017767160613638366	0.0052256354745993105	0.20454630286290065
Species
Taxonomy	HC	MP	HC1	HC2	HC3	HC4	HC5	HC6	HC7	HC8	HC9	HC10	HC11	HC12	HC13	HC14	HC15	MP1	MP2	MP3	MP4	MP5	MP6	MP7	MP8	MP9	MP10	MP11	MP12	MP13	MP14	MP15	Tax_detail
Bacteroides_fragilis	0.013211	0.05358	0	0.00160501661005562	0	0	0	0	0	0	0	0.196483893844948	0	0	0	0	0	0.00276212160800269	0	0	0.00806240901795379	0	0	0.000895823224217088	0	0.216080026874697	0	0	0.575790377365533	0	0	0	k__Bacteria;p__Bacteroidota;c__Bacteroidia;o__Bacteroidales;f__Bacteroidaceae;g__Bacteroides;s__Bacteroides_fragilis;
Bacteroides_plebeius	0.034141	0.000256	0	0.231346347654063	0.000671867418162816	0.00111977903027136	0.00806240901795379	0	0.00481504983016685	0.0220223209286701	0	0	0.0474786308835057	0	0.00918218804822515	0	0.187562987570453	0	0.000597215482811392	0	7.4651935351424e-05	0	0	0	0	0.00332201112313837	0	0	0	0	0	0	k__Bacteria;p__Bacteroidota;c__Bacteroidia;o__Bacteroidales;f__Bacteroidaceae;g__Bacteroides;s__Bacteroides_plebeius;
Lactobacillus_agilis	0	0.022908	0	0	0	0	0	0	0	0	0	0	0	0	0	0	0	0	0	0	0	0.15990444552275	0.183830390802882	3.7325967675712e-05	0	0	0	0	0	0	0	0	k__Bacteria;p__Firmicutes;c__Bacilli;o__Lactobacillales;f__Lactobacillaceae;g__Ligilactobacillus;s__Lactobacillus_agilis;
Bifidobacterium_longum	0.028343	0.00259	0.00167966854540704	0.000335933709081408	0.000447911612108544	0.000223955806054272	0.000709193385838528	0.00350864096151693	0.176813108879848	0.000410585644432832	0.00806240901795379	0	0.00145571273935277	0.0018662983837856	0.082042476951215	0.14702698667463	0.000634541450487104	0	0.000447911612108544	0	0.00459109402411258	0	0	0	0	0.00481504983016685	0	0.00724123772908813	0	0.0138106080400134	0.000447911612108544	0.00742786756746669	k__Bacteria;p__Actinobacteriota;c__Actinobacteria;o__Bifidobacteriales;f__Bifidobacteriaceae;g__Bifidobacterium;s__Bifidobacterium_longum;
Bacteroides_eggerthii	0.010085	0.001267	0	0	0	0	0.000671867418162816	0	0	0	0	0	0	0	0.136948975402187	0.0137732820723377	0	0	3.7325967675712e-05	0	0.0181777462580717	0.000223955806054272	0	0	0	0	0.000522563547459968	0	0	0	0	0	k__Bacteria;p__Bacteroidota;c__Bacteroidia;o__Bacteroidales;f__Bacteroidaceae;g__Bacteroides;s__Bacteroides_eggerthii;
Alistipes_onderdonkii	0.015057	0.001197	0.00597215482811392	0.000298607741405696	0.00018662983837856	0.000671867418162816	0	0	0.0584151394124893	0.00877160240379232	0.00880892837146803	0	0.00918218804822515	0.000261281773729984	0.116979582695681	0.00354596692919264	0.0128774588481206	7.4651935351424e-05	0.000111977903027136	0.000447911612108544	0.000335933709081408	0.0021649061251913	0.00145571273935277	0.000261281773729984	0	0	0	0.00649471837557389	0.00619611063416819	0	0	0.00018662983837856	k__Bacteria;p__Bacteroidota;c__Bacteroidia;o__Bacteroidales;f__Rikenellaceae;g__Alistipes;s__Alistipes_onderdonkii;
Bacteroides_dorei	0.012698	0.008744	0.0217983651226158	0.000410585644432832	0	0	0	0.000335933709081408	0.072188421484827	0	0	0	0	0.00242618789892128	0.00212758015751558	0	0.0910380351610616	0	0.000261281773729984	0.00858497256541376	0	0.00686797805233101	0.000447911612108544	0	0.000821171288865664	0	0	0	0	0.000410585644432832	0	0.113732223507894	k__Bacteria;p__Bacteroidota;c__Bacteroidia;o__Bacteroidales;f__Bacteroidaceae;g__Bacteroides;s__Bacteroides_dorei;
Bacteroides_stercoris	0.0198	0.005581	0	0.0646485760143332	0.000410585644432832	0.000111977903027136	0.00294875144638125	0.00507633160389683	0	0	0.000261281773729984	0.00197827628681274	0.102347803366802	0.0510245978126983	0.0184390280318017	0.000783845321189952	0.0487850397521556	0.0148184091672577	0.00791310514725094	0.00556156918368109	0.00171699451308275	0	0	0.00720391176141241	7.4651935351424e-05	0.000223955806054272	0.000111977903027136	0.0269866746295398	0.0192228733529917	0	0	0	k__Bacteria;p__Bacteroidota;c__Bacteroidia;o__Bacteroidales;f__Bacteroidaceae;g__Bacteroides;s__Bacteroides_stercoris;
Bifidobacterium_adolescentis	0.010556	0.001936	0.00055988951513568	0	0	0.00141838677167706	0	0.0444925534694487	0	0	0.00108245306259565	0	0	0.0116457019148221	0.099137770146691	0	0	0	0.000335933709081408	0	0	0.00257549176962413	0.00265014370497555	0	0.00347131499384122	0	0	0.00694262998768243	0	0.0133253704602292	0	0	k__Bacteria;p__Actinobacteriota;c__Actinobacteria;o__Bifidobacteriales;f__Bifidobacteriaceae;g__Bifidobacterium;s__Bifidobacterium_adolescentis;
Paraprevotella_clara	0.006368	0.000197	0	0	0	0	0	0	0	0	0	0	0.095517151282147	0	0	0	0	0	0	0	0	0	0	0	0.00291142547870554	0	0	0	0	0	0	0	k__Bacteria;p__Bacteroidota;c__Bacteroidia;o__Bacteroidales;f__Prevotellaceae;g__Paraprevotella;s__Paraprevotella_clara;
Bacteroides_caccae	0.015468	0.014273	0	0.0415438020230674	0.0924564219327386	0.00358329289686835	0.0110484864320107	0.00515098353924826	0.00388190063827405	0.0018662983837856	0.0040312045089769	0	0.00298607741405696	0.00429248628270688	0.0494942331379941	0.00597215482811392	0.00567354708670822	0.0021649061251913	0.00212758015751558	0.0880146317793289	0.0043671382180583	0.00246351386659699	0.00018662983837856	0.00272479564032698	0.00212758015751558	0	0.000223955806054272	0	0.00649471837557389	0.0905154716136016	0.0129894367511478	0	Others
Bacteroides_oleiciplenus	0	0.004934	0	0	0	0	0	0	0	0	0	0	0	0	0	0	0	0	0	0	0	0	0	0	0	0	0	0	0	0	0.0740173939009369	0
Alistipes_putredinis	0.017996	0.001441	0.0447538352431787	0.0037325967675712	0.0691276921354186	0.0151543428763391	0.0270986525325669	0.000895823224217088	0.00750251950281811	0.00481504983016685	0.00970475159568512	0	0.0276212160800269	0.00907021014519801	0.0276958680153783	0.000821171288865664	0.0218730170579672	0.00201560225448845	0.00018662983837856	0.00171699451308275	0.000447911612108544	0.00399387854130118	0.0018662983837856	3.7325967675712e-05	0	0	0	0	0.000821171288865664	0.000858497256541376	0.00948079578963085	0
Dialister_sp_Marseille-P5638	0.006209	0.004069	0.000522563547459968	0	0	0	0	0	0	0	0	0	0.0665148743981188	0	0	0.0260908514053227	0	0	0	0	0	0	0	0	0	0.0323616139748423	0	0	0	0	0	0.0286290172072711
Parabacteroides_merdae	0.013534	0.008901	0.00567354708670822	0.0129521107834721	0.0370273599343063	0.00171699451308275	0.0188122877085588	0.00821171288865664	0.0243738568922399	0.0175432048075846	0.0150050390056362	0	0.0114963980441193	0.0037325967675712	0.035646299130305	0.00179164644843418	0.00910753611287373	0.00055988951513568	0.00548691724832966	0.00492702773319398	0.00362061886454406	0.00645739240789817	0.000447911612108544	0.00238886193124557	0.00697995595535814	0.0103766190138479	0	0.0265760889851069	0.0547571945802695	0.0104139449815236	0.000634541450487104	0
Roseburia_intestinalis	0.004872	0.000627	0.00134373483632563	0	0.00145571273935277	0.00037325967675712	0.0140345638460677	0	0	0.0492329513642641	0	0	0.00138106080400134	0	0.00167966854540704	0.00242618789892128	0.00115710499794707	0.00358329289686835	0	0.000634541450487104	0.000149303870702848	0.00111977903027136	0.00100780112724422	0	0.00253816580194842	0	0	0	0.000149303870702848	0	0	0
Roseburia_inulinivorans	0.004915	0.00582	0.0168340114217461	0.00018662983837856	0.016722033518719	0.00104512709491994	0.0222462767347243	0.00108245306259565	0.000970475159568512	0.00395655257362547	0.00664402224627673	0	0.000858497256541376	0	0.00149303870702848	0.000522563547459968	0.000783845321189952	0	0.000335933709081408	0.000335933709081408	0	0.0487850397521556	0.0226195364114815	0	0.00179164644843418	0.00421783434735546	0	0	0.000261281773729984	0.0062334366018439	0	0.00265014370497555
Others	0.786747	0.8616790000000001	0.9008622298533089	0.642939793214139	0.7814937852263819	0.9745810160128401	0.8943675114777352	0.9312455675413385	0.6510395281997683	0.8913814340636781	0.9463999104176776	0.8015378298682393	0.6331603896831027	0.9156806390205666	0.41913329103057073	0.797245343585532	0.6205068866410359	0.9740211264977044	0.9821581874510097	0.8897764174536225	0.9584561979769326	0.765443619125826	0.7854876637676826	0.9864506737337165	0.9792840879399798	0.7286028890298979	0.9991415027434586	0.9257586502930089	0.33630696875816524	0.8644320854018142	0.9024299204956888	0.8473741181740141
